# Supplementary material for: Extended LUTS medication use following BPH surgical treatment: a US healthcare claims analysis
Source: Prostate Cancer Prostatic Dis. 2025 Feb 27;28(4):913–7. doi: 10.1038/s41391-025-00953-0 (PMC12643914; doi:10.1038/s41391-025-00953-0)
Supplement: Supplementary file 2 — Supplemental Table 1 [file 41391_2025_953_MOESM2_ESM.xlsx]

## Sheet: Drug NDC
	Tamsulosin	Alfusosin	Doxazosin	Silodosin	Terazosin	Finasteride	Dutasetride	Jayln	Combination
Proprietary Name	Flomax	Uroxatral	Cardura	Rapaflo	Hytrin	Proscar	Avodart		Col G+D
	0228-2996	13668-021	0093-2067	0781-2623	33261-211	0093-7355	0173-0712	0173-0809
	0615-8055	29300-155	0093-2068	0781-2624	33261-212	0179-0175
	0781-2076	33261-994	0093-2069	27241-144	33261-870	0904-6830
	0904-6401	43353-746	0093-2070	27241-145	50090-2371	16729-089
	10370-169	43353-945	0378-4021	33342-384	51655-675	16729-090
	16714-713	47335-956	0378-4022	33342-385	51655-676	17856-0090
	33261-839	55648-738	0378-4024	46708-405	53002-1250	31722-525
	33342-159	57237-114	0378-4028	46708-406	53002-1726	31722-526
	43063-264	60505-2850	0832-0356	59651-095	53002-1727	33261-833
	43063-725	63629-7907	0832-0357	59651-096	53002-1728	35573-400
	43063-947	64679-738	0832-1358	62332-405	53217-212	42291-280
	43353-013	65862-249	0832-1359	62332-406	53808-1056	43598-303
	43353-019	69097-844	0904-5522	68180-740	55700-750	43598-390
	43353-663	70934-306	0904-5523	68180-741	59746-383	50090-1718
	43353-703	76282-302	0904-5524	69238-1420	59746-384	50090-1936
	50090-1846		16729-211	69238-1421	59746-385	50090-2160
	50090-3646		16729-213	69539-052	59746-386	50090-3942
	50268-740		16729-414	69539-053	63187-456	50090-4648
	50436-0598		16729-415	72205-009	63187-620	50268-314
	51079-294		23155-092	72205-010	66267-325	50268-323
	51655-677		23155-093		66267-389	50436-0089
	53217-154		23155-094		70518-0074	50436-0455
	53217-159		23155-095		70518-0317	50436-0927
	53808-0691		33261-658		70518-0342	55111-171
	55154-5359		42291-258		70518-1875	55111-172
	55154-7649		42291-259		0781-2051	55154-8083
	55700-670		42291-260		0781-2052	57237-061
	57237-014		43063-739		0781-2053	57237-062
	58118-0030		43353-647		0781-2054	60687-428
	58118-0598		43353-648		0904-6126	61919-733
	60429-106		50090-0734		0904-6127	63187-265
	60760-598		50090-2153		0904-6128	63187-863
	61919-703		50090-2434		49999-227	63629-8180
	61919-703		50090-3143		50090-0659	65862-149
	62756-160		50090-3927		63629-4525	65862-927
	63187-358		50090-3987		67544-562	67877-288
	63187-371		50090-4000		67544-563	67877-455
	63187-469		50090-4004		67544-564	68071-1648
	63629-6807		51079-957		67544-581	68071-1710
	63629-8135		51079-958		68788-9815	68071-3094
	63739-567		51079-959		68788-9816	68071-3234
	63739-811		55154-5659		68788-9817	68071-3306
	64679-516		55154-7996		70518-0821	68071-3354
	65841-695		55289-022		0378-1570	68071-3380
	65862-598		55289-600		0378-2260	68071-4044
	67046-721		55700-648		0378-2264	68071-4167
	67296-1646		60505-0093		0378-2268	68071-4541
	67877-450		60505-0094		51079-936	68071-4808
	68071-1897		60505-0095		51079-937	68382-074
	68071-1934		60505-0096		51079-938	68645-541
	68071-2197		63629-7891		71335-0787	68788-6875
	68071-3164		66267-377			68788-6976
	68071-4157		66267-378			68788-9519
	68071-4443		66267-430			69097-112
	68071-4585		67544-273			70518-0397
	68071-4872		68071-1889			70518-1704
	68071-5118		68071-3298			70518-2287
	68084-299		68071-3331			70518-2363
	68382-132		68071-3341			70771-1152
	68788-9421		68071-4272			71335-0281
	70518-0179		68071-4273			71335-0433
	70518-1208		68071-4892			71335-1304
	70518-1252		68084-836			71713-096
	70518-1417		68084-851			76282-412
	70518-1999		68084-862			76519-1204
	70518-2052		68382-783			72934-4074
	70934-092		68382-784			72934-4075
	70934-328		68382-785			72934-4076
	71205-217		68382-786
	71335-0711		68645-463
			68645-464
			68645-465
			68788-7149
			68788-7328
			70518-0839
			70518-1061
			70518-1560
			70518-1645
			70518-1804
			70518-2183
			70771-1112
			70771-1113
			70771-1114
			70771-1115
			70934-362
			70934-366
			71335-0002
			71335-0309
			71335-0349
			71610-043
			71610-153
			71610-160
			43353-646
			43353-739
			43353-740
			50090-0735
			50090-1591
			53808-1017
			53808-1107
			59762-2310
			59762-2320
			59762-2340
			59762-2380
			60429-953
			60429-954
			60429-955
			60429-956
			67253-380
			67253-381
			67253-382
			67253-383
			70518-0184
			70518-0398
			71610-110
			71610-120
			71610-251
