# Supplementary material for: Extended LUTS medication use following BPH surgical treatment: a US healthcare claims analysis
Source: Prostate Cancer Prostatic Dis. 2025 Feb 27;28(4):913–7. doi: 10.1038/s41391-025-00953-0 (PMC12643914; doi:10.1038/s41391-025-00953-0)
Supplement: Supplementary file 3 — Supplemental Table 2 [file 41391_2025_953_MOESM3_ESM.xlsx]

## Sheet: Sheet1
CPT/ICD 10 PCS code	Procedure
52648	GreenLight PVP
DVY0KZZ	GreenLight PVP
52649	HoLEP
52441	PUL
52442	PUL
C9739	PUL
C9740	PUL
52500	TURP
52640	TURP
0VT08ZZ	TURP
52601	TURP
52614	TURP
52620	TURP
52630	TURP
